# Supplementary material for: Emerging Highly Pathogenic Avian Influenza H5N1 Clade 2.3.4.4b Causes Neurological Disease and Mortality in Scavenging Ducks in Bangladesh
Source: Vet Sci. 2025 Jul 23;12(8):689. doi: 10.3390/vetsci12080689 (PMC12389831; doi:10.3390/vetsci12080689)
Supplement: Supplementary file 1 [file vetsci-12-00689-s001.zip]

Archive with 2 entries (2 files):
- Supplemental Figure S1.pdf
- Supplement Table 1.pdf
